# Supplementary material for: Clinicopathological and prognostic implications of EGFR mutations subtypes in Moroccan non-small cell lung cancer patients: A first report
Source: PLoS One. 2024 Jun 5;19(6):e0298721. doi: 10.1371/journal.pone.0298721 (PMC11152259; doi:10.1371/journal.pone.0298721)
Supplement: S1 Data — (XLSX) [file pone.0298721.s001.xlsx]

## Sheet: Feuil1
SEXE	age	<60	EGFR	Tabagisme	méta Lymph node	méta brain	méta plevre	méta poumon	méta foie	méta adrenal	méta osseuse	Stade	IA/IB ou IIA/IIB	IIIa ou IIIb	IV	ACINAIRE	PAPILLAIRE	SOLIDE	Papillary and acinar	Solid et acinar	Solid et papillary	COM	RAR	RARE AND COMMON	Status	OS "Mois"
M	51	oui	WT	oui	oui	non	non	non	non	oui	oui	IV	non	non	oui	oui	non	non	non	non	non	WT	WT	WT	1	0
M	51	non	WT	oui	non	non	oui	non	non	oui	non	IV	non	non	oui	oui	non	oui	non	oui	non	WT	WT	WT	0	23
M	55	oui	WT	oui	oui	non	oui	oui	non	non	non	IV	non	non	oui	oui	non	non	non	non	non	WT	WT	WT	0	8
M	59	oui	WT	oui	non	non	non	non	non	non	non				oui	oui	oui	non	oui	non	non	WT	WT	WT	1	6
M	62	non	WT	oui	non	non	non	oui	non	non	oui	IV	non	non	oui	oui	oui	non	oui	non	non	WT	WT	WT	1	1
M	70	non	muté	oui	non	non	non	oui	non	oui	non	IV	non	non	oui	oui	non	non	non	non	non	COM	WT	COM	0	14
M	70	non	WT	oui												non	non	non	non	non	non	WT	WT	WT		0
M	59	oui	WT	oui	non	non	oui	non	non	non	non	IV	non	non	oui	oui	non	oui	non	oui	non	WT	WT	WT	1	6
M	54	oui	WT	oui	non	oui	non	oui	non	non	non	IV	non	non	oui	oui	oui	non	oui	non	non	WT	WT	WT	0	1
M	62	non	WT	oui	oui	non	non	non	non	oui	oui	IV	non	non	oui	non	non	oui	non	non	non	WT	WT	WT	0	3
M	70	non	muté	oui	oui	non	non	non	non	non	non	IV	non	non	oui	oui	oui	non	oui	non	non	COM	WT	COM	0	36
F	68	non	muté	non																		COM	WT	COM	0	21
F	61	non	muté	non	non	non	non	oui	non	non	non	IV	non	non	oui	non	oui	non	non	non	non	COM	WT	COM	0	0
F	54	oui	muté	non	non	non	non	oui	non	non	non	IV	non	non	oui	oui	non	non	non	non	non	COM	WT	COM	0	90
F	61	non	WT	non	oui	oui	oui	non	non	non	non	IV	non	non	oui	non	non	oui	non	non	non	WT	WT	WT	0	29
M	52	oui	WT	oui	non	non	non	non	non	oui	oui	IV	non	non	oui	oui	non	oui	non	non	non	WT	WT	WT	1	1
M		oui	muté	non												oui	non	non	non	non	non	WT	WT	COM	0	0
M	53	oui	WT	oui	oui	non	non	oui	non	non	non	IV	non	non	oui	non	non	non	non	non	non	WT	WT	WT	0	31
F	37	oui	WT	non	oui	non	oui	non	oui	oui	non	IV	non	non	oui	non	non	oui	non	non	non	WT	WT	WT	1	12
M	70	non	WT	oui	non	oui	non	oui	non	oui	non	IV	non	non	oui	oui	non	oui	non	oui	non	WT	WT	WT	1	14
M	65	non	WT	oui	non	non	non	non	non	non	non	IIB	oui	non	non	oui	oui	non	oui	non	non	WT	WT	WT	0	39
F	73	non	muté	non	non	non	non	oui	non	non	non	IV	non	non	oui	oui	non	non	non	non	non	WT	RAR	RAR	0	2
F	30	oui	WT	non	oui	oui	non	oui	oui	non	oui	IV	non	non	oui	non	non	oui	non	non	non	WT	WT	WT	1	6
M	57	oui	WT	oui	oui	non	oui	oui	non	non	non	IV	non	non	oui	oui	oui	non	oui	non	non	WT	WT	WT	1	3
M	55	oui	WT	oui	non	non	non	non	non	non	oui	IV	non	non	oui	non	non	oui	non	non	non	WT	WT	WT	1	7
M	76	non	muté	non	non	oui	oui	non	non	non	non	IV	non	non	oui	non	oui	oui	non	non	oui	COM	WT	COM	0	6
M	69	non	WT	oui								Décédé				non	non	oui	non	non	non	WT	WT	WT	1	1
M	76	non	WT	non	non	oui	non	oui	non	oui	non	IV	non	non	oui	non	non	oui	non	non	non	WT	WT	WT	0	5
F	77	non	WT	non	non	non	non	oui	non	non	non	IV	non	non	oui							WT	WT	WT	0	2
M	50	oui	WT	oui	non	non	non	non	non	non	non	IV	non	non	oui	oui	non	non	non	non	non	WT	WT	WT	1	1
M	62	non	WT	oui	non	non	oui	non	non	non	non	IV	non	non	oui	oui	non	non	non	non	non	WT	WT	WT	0	11
M	56	oui	WT		non	non	non	non	oui	non	non	IV	non	non	oui							WT	WT	WT		0
F	37	oui	WT	non	non	oui	non	non	non	non	oui	IV	non	non	oui	non	oui	non	non	non	non	WT	WT	WT	1	15
M	55	oui	WT	oui	non	non	non	non	non	oui	non	IV	non	non	oui	non	non	oui	non	non	non	WT	WT	WT	1	4
M	54	oui	WT	oui	non	non	non	non	oui	non	non	IV	non	non	oui	non	oui	non	non	non	non	WT	WT	WT	1	0
M	69	non	WT	oui	non	non	non	oui	non	non	non	IV	non	non	oui	non	non	oui	non	non	non	WT	WT	WT	1	14
M	53	oui	WT	oui	non	non	non	oui	oui	non	non	IV	non	non	oui	non	non	oui	non	non	non	WT	WT	WT	0	23
M	58	oui	WT	non	non	non	non	non	non	non	non		non	non	oui	oui	non	oui	non	oui	non	WT	WT	WT	0	28
M	62	non	muté	oui	non	non	non	oui	non	non	non	IIIB	non	oui	non	non	oui	non	non	non	non	COM	WT	COM	0	14
M	36	oui	muté	oui	non	non	non	oui	oui	non	oui	IV	non	non	oui	oui	non	non	non	non	non	WT	RAR	RAR	0	0
F	69	non	muté	non	oui	non	non	oui	non	non	oui	IV	non	non	oui	oui	oui	non	oui	non	non	COM	WT	COM	0	0
F	68	non	WT	non	non	non	non	non	non	non	non	IIB	oui	non	non	non	oui	non	non	non	non	WT	WT	WT	0	1
F	53	oui	muté	non								IV	non	non	oui	non	oui	non	non	non	non	COM	WT	COM		0
M	60	oui	WT	oui	oui	oui	non	non	oui	oui	non	IV	non	non	oui	oui	non	oui	non	oui	non	WT	WT	WT	0	20
F	74	non	WT	non	non	non	non	non	non	non	oui	IV	non	non	oui	oui	non	oui	non	oui	non	WT	WT	WT	1	15
F	44	oui	WT	non	non	non	non	non	oui	oui	non	IV	non	non	oui	non	non	oui	non	non	non	WT	WT	WT	1	0
M	57	oui	WT	oui	oui	non	non	non	oui	non	oui	IV	non	non	oui	oui	non	non	non	non	non	WT	WT	WT	1	1
F	61	non	WT	non	non	non	non	non	non	non	non	IIIB	non	oui	non	non	non	oui	non	non	non	WT	WT	WT	0	3
F	51	oui	WT	non	non	oui	non	oui	non	non	non	IV	non	non	oui	non	non	oui	non	non	non	WT	WT	WT	0	9
M	64	non	muté	oui	non	non	non	non	non	non	non	IIB	oui	non	non	oui	oui	non	oui	non	non	COM	WT	COM	0	1
M	71	non	WT	oui	non	non	non	oui	non	oui	non	IV	non	non	oui	non	non	oui	non	non	non	WT	WT	WT	1	1
M	54	oui	WT	oui	non	non	non	non	non	non	oui	IV	non	non	oui	non	non	oui	non	non	non	WT	WT	WT	1	2
M	64	non	muté	non												oui	non	non	non	non	non	COM	WT	COM	1	0
F	71	non	WT	non												oui	non	oui	non	oui	non	WT	WT	WT	1	4
M	60	non	WT	oui	non	non	non	oui	non	oui	non	IV	non	non	oui	oui	non	non	non	non	non	WT	WT	WT	1	6
M	56	oui	WT	oui	non	oui	non	non	non	non	non	IV	non	non	oui	oui	oui	non	oui	non	non	WT	WT	WT	0	5
F	67	non	WT	oui	non	non	non	non	non	non	non	IB	oui	non	non	oui	non	oui	non	oui	non	WT	WT	WT	0	26
M	79	non	muté	non	non	non	non	non	non	non	oui	IV	non	non	oui	oui	oui	non	oui	non	non	COM	WT	COM	0	24
M	65	non	WT	oui	non	non	non	oui	non	non	non	IV	non	non	oui	oui	non	oui	non	oui	non	WT	WT	WT	0	13
M	59	oui	WT	non	non	non	non	oui	oui	non	non	IV	non	non	oui	non	non	oui	non	non	non	WT	WT	WT	0	1
M	57	oui	WT	oui	non	non	non	oui	non	oui	oui	IV	non	non	oui	oui	non	non	non	non	non	WT	WT	WT	1	5
F	76	non	WT	non	non	non	non	non	oui	non	oui	IV	non	non	oui	oui	non	non	non	non	non	WT	WT	WT	0	28
F	49	oui	WT	oui	oui	non	non	oui	non	non	non	IV	non	non	oui	oui	non	oui	non	oui	non	WT	WT	WT	1	6
M	56	oui	WT	oui	non	oui	non	non	non	non	non	IV	non	non	oui	non	non	oui	non	non	non	WT	WT	WT	1	1
M	50	oui	WT	oui												oui	non	oui	non	non	non	WT	WT	WT		0
M	49	oui	WT	oui	non	oui	non	non	non	non	non	IV	non	non	oui	oui	oui	non	oui	non	non	WT	WT	WT	1	0
F	65	non	WT	non	non	non	non	non	non	non	non				non							WT	WT	WT	1	3
F	58	oui	muté	non	non	oui	non	non	non	non	non	IV	non	non	oui	oui	non	non	non	non	non	COM	WT	COM	1	7
F	55	oui	WT	non	oui	oui	non	non	non	non	oui	IV	non	non	oui	oui	non	oui	non	oui	non	WT	WT	WT	0	39
M	66	non	WT	oui	non	non	non	non	non	non	non	II	oui	non	non	oui	oui	oui	oui	oui	oui	WT	WT	WT	1	8
M	65	non	muté	oui	non	non	non	oui	non	non	non	IV	non	non	oui	oui	non	non	non	non	non	COM	WT	COM	0	5
M	73	non	WT	oui	non	non	non	oui	oui	non	non	IV	non	non	oui	oui	non	non	non	non	non	WT	WT	WT	0	7
M	47	oui	WT	oui	oui	non	non	non	non	non	oui	IV	non	non	oui	non	non	oui	non	non	non	WT	WT	WT	1	4
M	56	oui	WT	oui	non	non	non	non	non	oui	non	IV	non	non	oui	oui	non	oui	non	oui	non	WT	WT	WT	1	4
M	77	non	muté	oui	non	non	non	oui	oui	oui	oui	IV	non	non	oui	non	oui	non	non	non	non	COM	WT	COM	0	21
M	77	non	WT	oui	non	oui	non	non	non	non	non	IV	non	non	oui	oui	non	oui	non	oui	non	WT	WT	WT	0	1
M	66	non	WT	oui	non	non	non	non	non	non	oui	IV	non	non	oui	non	non	oui	non	non	non	WT	WT	WT	1	5
F	55	oui	WT	non	non	non	non	oui	oui	oui	non	IV	non	non	oui	non	non	non	non	non	non	WT	WT	WT	0	3
M	52	oui	WT	oui	oui	non	non	non	non	non	non	IV	non	non	oui	non	non	oui	non	non	non	WT	WT	WT	1	0
F	60	oui	WT	non	oui	non	oui	oui	non	non	non	IV	non	non	oui	oui	non	non	non	non	non	WT	WT	WT	0	15
F	43	oui	muté	non	non	non	non	non	oui	non	oui	IV	non	non	oui	oui	non	non	non	non	non	COM	WT	COM	0	20
M	66	non	WT	oui	non	oui	non	non	non	non	non	IV	non	non	oui	oui	non	oui	non	oui	non	WT	WT	WT	0	44
M	76	non	WT	oui	oui	oui	non	oui	non	non	non	IV	non	non	oui	oui	oui	non	oui	non	non	WT	WT	WT	1	3
M	77	non	WT	oui	non	non	non	non	non	non	non	IIIb	non	oui	non	oui	non	non	non	non	non	WT	WT	WT	1	7
F	39	oui	WT	non	non	non	oui	non	non	non	non	IV	non	non	oui	oui	non	non	non	non	non	WT	WT	WT	0	15
M	65	non	WT	oui	oui	non	non	non	non	non	non	IV	non	non	oui	non	non	oui	non	non	non	WT	WT	WT	0	10
M	52	oui	WT	oui	oui	non	oui	oui	non	non	non	IV	non	non	oui	non	non	oui	non	non	non	WT	WT	WT	1	18
F	72	non	muté	non												oui	non	non	non	non	non	COM	WT	COM		0
M	35	oui	WT	oui	oui	non	oui	oui	non	non	oui	IV	non	non	oui	non	non	oui	non	non	non	WT	WT	WT	1	2
F	85	non	WT	non	non	non	oui	non	oui	non	non	IV	non	non	oui	oui	non	oui	non	oui	non	WT	WT	WT	0	3
F	47	oui	WT	non	non	oui	non	oui	non	non	non	IV	non	non	oui	non	non	oui	non	non	non	WT	WT	WT	1	21
M	64	non	WT	oui	non	non	non	non	oui	non	oui	IV	non	non	oui	oui	oui	non	oui	non	non	WT	WT	WT	1	1
F	72	non	WT	non	non	non	non	non	non	non	oui	IV	non	non	oui	non	non	oui	non	non	non	WT	WT	WT	0	0
F	45	oui	muté	non	oui	non	non	non	oui	non	oui	IV	non	non	oui	oui	non	non	non	non	non	COM	WT	COM	0	32
M	47	oui	WT	oui	non	non	non	non	non	non	oui	IV	non	non	oui	oui	oui	non	oui	non	non	WT	WT	WT	1	0
M	40	oui	WT	oui	oui	oui	non	oui	non	non	non	IV	non	non	oui	non	non	oui	non	non	non	WT	WT	WT	0	8
M	57	oui	WT	oui	non	non	non	oui	oui	non	oui	IV	non	non	oui	non	oui	non	non	non	non	WT	WT	WT	1	6
M	58	oui	WT	oui	non	oui	non	non	non	non	non	IV	non	oui	non	oui	non	non	non	non	non	WT	WT	WT	0	10
M	63	non	WT	oui	non	non	non	non	oui	non	oui	IV	non	non	oui	oui	oui	non	oui	non	non	WT	WT	WT	1	3
M	65	non	WT	oui	non	non	oui	oui	non	non	oui	IV	non	non	oui	oui	non	non	non	non	non	WT	WT	WT	1	6
M	67	non	WT	non	non	non	non	oui	non	non	oui	IV	non	non	oui	oui	non	non	non	non	non	WT	WT	WT	0	21
M	66	non	WT	non	non	non	oui	oui	oui	non	oui	IV	non	non	oui	non	non	non	non	non	non	WT	WT	WT	1	5
M	65	non	WT	oui	oui	non	non	oui	non	non	non	IV	non	non	oui	non	non	oui	non	non	non	WT	WT	WT	1	3
M	60	non	WT	oui	non	non	non	oui	non	oui	non	IV	non	non	oui	oui	non	oui	non	oui	non	WT	WT	WT	0	19
M	84	non	WT	oui								IV	non	non	oui	oui	oui	non	oui	non	non	WT	WT	WT	1	2
M	85	non	WT	non	non	non	non	oui	non	non	non	IV	non	non	oui	oui	non	non	non	non	non	WT	WT	WT	1	3
M	79	non	WT	oui			oui					IV	non	non	oui	oui	non	oui	non	oui	non	WT	WT	WT	1	0
F	54	oui	muté	non	non	oui	non	non	oui	oui	non	IV	non	non	oui	oui	oui	non	oui	non	non	COM	WT	COM	1	2
M	69	non	WT	oui	non	non	non	non	non	non	non	IIIa	non	non	non	non	non	oui	non	non	non	WT	WT	WT	0	31
M	54	oui	WT	oui	non	non	non	non	oui	oui	oui	IV	non	non	oui	oui	oui	non	oui	non	non	WT	WT	WT	0	28
M	50	oui	WT	oui	non	non	non	oui	oui	non	oui	IV	non	non	oui	non	non	oui	non	non	non	WT	WT	WT	0	27
F	73	non	muté	non	non	non	non	non	oui	non	non	IV	non	non	oui	oui	non	non	non	non	non	COM	WT	COM	1	10
F	26	oui	WT	non	non	oui	non	non	oui	oui	oui	IV	non	non	oui	oui	non	oui	non	oui	non	WT	WT	WT	1	8
F	62	non	WT	non	non	non	non	non	oui	non	oui	IV	non	non	oui	non	non	oui	non	non	non	WT	WT	WT	0
F	48	oui	WT	non	oui	non	non	oui	oui	non	oui	IV	non	non	oui	non	non	oui	non	non	non	WT	WT	WT	1	13
M	57	oui	muté	non	non	non	non	non	oui	oui	oui	IV	non	non	oui	oui	non	non	non	non	non	COM	WT	COM	1	1
M	54	oui	WT	oui	non	non	non	oui	non	non	non	IV	non	non	oui	oui	oui	non	oui	non	non	WT	WT	WT	1	7
F	30	oui	WT	non	non	non	non	non	non	non	non	IIIa	non	oui	non	non	non	oui	non	non	non	WT	WT	WT	0	49
F	68	non	WT	non	non	non	non	non	non	non	non	IV	non	non	oui	non	non	non	non	non	non	WT	WT	WT	1	15
M	65	non	WT	oui	oui	non	oui	oui	non	oui	non	IV	non	non	oui	oui	non	non	non	non	non	WT	WT	WT	0	11
M	62	non	WT	oui	non	non	non	non	non	non	non				non	non	non	oui	non	non	non	WT	WT	WT	0	2
M	64	non	muté	non	oui	non	non	oui	non	non	non	IV	non	non	oui	oui	oui	non	oui	non	non	WT	RAR	RAR	0	55
M	76	non	WT	oui												oui	oui	non	oui	non	non	WT	WT	WT	1	0
M	55	oui	muté	oui	oui	non	non	non	non	oui	oui	IV	non	non	oui	oui	non	non	non	non	non	WT	RAR	RAR	0	8
M	62	non	WT	oui												non	non	oui	non	oui	non	WT	WT	WT	1	0
M	73	non	WT	non	non	non	non	non	non	non	oui	IV	non	non	oui	non	non	non	non	non	non	WT	WT	WT	0	25
M	57	oui	WT	oui	non	oui	non	non	non	oui	non	IV	non	non	oui	oui	non	oui	non	oui	non	WT	WT	WT	1	2
M	79	non	WT	non	non	oui	non	non	non	non	non	IV	non	non	oui	non	non	oui	non	non	non	WT	WT	WT	1	4
M	75	non	WT	non								IV	non	non	oui	non	non	non	non	non	non	WT	WT	WT	1	0
M	59	oui	WT	oui	oui	non	non	non	non	oui	non	IV	non	non	oui	oui	non	oui	non	oui	non	WT	WT	WT	0	5
M	57	oui	WT	oui	non	non	non	oui	non	non	non	IV	non	non	oui	oui	non	non	non	non	non	WT	WT	WT	1	2
M	56	oui	WT	oui	oui	oui	non	non	non	non	oui	IV	non	non	oui	non	non	oui	non	non	non	WT	WT	WT	0	3
M	70	non	WT	oui	non	non	non	oui	non	non	non	IV	non	non	oui	non	non	oui	non	non	non	WT	WT	WT	0	15
M	53	oui	WT	oui	oui	non	non	oui	non	non	non	IV	non	non	oui	oui	oui	non	oui	non	non	WT	WT	WT	1	0
M	63	non	WT	oui	non	oui	non	non	non	non	non	IV	non	non	oui	oui	non	non	non	non	non	WT	WT	WT	1	1
M	64	non	WT	oui	non	oui	non	non	non	non	non	IV	non	non	oui	non	non	oui	non	non	non	WT	WT	WT	1	37
M	63	non	WT	oui	oui	non	oui	oui	non	non	non	IV	non	non	oui	non	non	oui	non	non	non	WT	WT	WT	1	13
M	67	non	WT	oui	oui	non	non	oui	non	non	non	IV	non	non	oui	oui	non	non	non	non	non	WT	WT	WT	1	0
M	54	oui	WT	oui	non	non	non	non	non	non	non	IIIb	non	oui	non	oui	non	oui	non	oui	non	WT	WT	WT	1	2
F	55	oui	WT	non	non	oui	non	oui	non	non	non	IV	non	non	oui	non	non	non	non	non	non	WT	WT	WT	0	13
F	55	oui	WT	non	non	oui	non	oui	non	non	non	IV	non	non	oui	oui	non	oui	non	oui	non	WT	WT	WT	0	13
M	49	oui	WT	oui	non	non	non	non	non	non	oui	IV	non	non	oui	oui	non	non	non	non	non	WT	WT	WT	0	29
F	48	oui	WT	non	non	non	non	non	oui	non	non	IV	non	non	oui	oui	oui	non	oui	non	non	WT	WT	WT	0	1
M	63	non	WT	non	non	oui	non	non	oui	oui	non	IV	non	non	oui							WT	WT	WT	1	2
M	51	oui	WT	oui	non	oui	non	oui	non	oui	non	IV	non	non	oui	non	non	oui	non	non	non	WT	WT	WT	0	17
M	61	non	WT	oui	non	non	non	oui	non	non	oui	IV	non	non	oui	oui	non	non	non	non	non	WT	WT	WT	1	3
M	63	non	WT	oui	non	non	non	non	oui	non	non	IV	non	non	oui	oui	non	non	non	non	non	WT	WT	WT	1	4
M	59	oui	WT	oui	non	non	non	non	non	oui	non	IV	non	non	oui	oui	oui	non	oui	non	non	WT	WT	WT	0	9
F	64	non	WT	non	non	non	oui	non	non	non	non	IV	non	non	oui	oui	non	oui	non	oui	non	WT	WT	WT	1	2
F	72	non	muté	non	non	non	non	oui	non	non	non	IV	non	non	oui	oui	oui	non	oui	non	non	COM	WT	COM	0	10
M	71	non	WT	oui	non	non	non	non	non	non	oui	IIIb	non	oui	non	non	non	oui	non	non	non	WT	WT	WT	0	17
M	56	oui	WT	non	non	non	non	oui	non	non	non	IV	non	non	oui	oui	non	oui	non	non	non	WT	WT	WT	0	14
F	68	non	WT	oui	oui	non	non	non	non	oui	non	IV	non	non	oui	oui	non	non	non	non	non	WT	WT	WT	1	10
M	61	non	WT	oui								IV	non	non	oui	oui	non	oui	non	oui	non	WT	WT	WT		0
M	57	oui	WT	oui	non	non	oui	oui	non	non	non	IV	non	non	oui	non	non	oui	non	non	non	WT	WT	WT	0	14
M	70	non	muté	oui	non	non	non	oui	non	non	non	IV	non	non	oui	non	oui	non	non	non	non	COM	WT	COM	0	3
M	53	oui	WT	oui	oui	non	oui	non	non	oui	oui	IV	non	non	oui							WT	WT	WT	0	3
F	62	non	WT	non	oui	non	non	non	non	oui	non	IV	non	non	oui							WT	WT	WT	1	0
M	70	non	WT	non	non	non	non	non	non	non	non				non	non	non	non	non	non	non	WT	WT	WT	0	0
M	47	oui	WT	oui	oui	non	non	oui	oui	oui	oui	IV	non	non	oui							WT	WT	WT	0	8
M	66	non	muté	oui																		COM	WT	COM	0	1
M	39	oui	muté	oui	non	non	oui	non	non	non	non	IV	non	non	oui							COM	WT	COM	0	16
M	67	non	WT	oui	oui	non	non	oui	non	non	non	IV	non	non	oui							WT	WT	WT	0	24
M	74	non	muté	oui	oui	non	non	non	non	non	non	IV	non	non	oui							WT	RAR	RAR	1	1
F	57	oui	muté	non	non	non	oui	non	non	non	non	IV	non	non	oui							COM	WT	COM	0	1
F	91	non	WT	non	non	non	oui	non	non	non	non	IV	non	non	oui							WT	WT	WT	0	0
M	72	non	WT	oui	non	non	non	oui	non	non	non	IV	non	non	oui							WT	WT	WT	0	3
M	59	oui	muté	non	non	non	non	oui	non	non	non	IV	non	non	oui							COM	WT	COM	0	23
F	79	non	muté	non	non	non	non	non	non	non	oui	IV	non	non	oui							COM	WT	COM	1	1
M	48	oui	WT	oui	non	oui	non	non	non	non	non				non							WT	WT	WT	0	16
F	64	non	muté	non	oui	non	oui	non	oui	non	oui	IV	non	non	oui							WT	RAR	RAR	0	20
F	63	non	muté	non	non	non	oui	oui	non	non	non	IV	non	non	oui	non	non	non	non	non	non	WT	RAR	RAR	1	3
F	76	non	muté	non	non	non	non	oui	non	non	non	IV	non	non	oui							COM	WT	COM	1	1
M	63	non	muté	oui	non	non	oui	non	non	non	non	IV	non	non	oui	non	oui	non	non	non	non	COM	WT	COM	0	22
M	67	non	muté	oui	non	non	non	oui	non	non	non	IV	non	non	oui							COM	WT	COM	0	9
M	66	non	WT						oui			IV	non	non	oui	oui	oui	non	oui	non	non	WT	WT	WT		0
M	43	oui	WT	oui	oui	non	non	non	non	oui	non	IV	non	non	oui							WT	WT	WT	0	12
M	49	oui	WT	non	non	non	oui	oui	non	non	non	IV	non	non	oui	oui	oui	non	oui	non	non	WT	WT	WT	0	4
M	61	non	muté	oui	non	non	non	oui	non	oui	non	IV	non	non	oui							COM	WT	COM	0	1
M	55	oui	WT	oui	non	non	non	non	oui	non	non	IV	non	non	oui							WT	WT	WT	0	9
F	55	oui	muté	non	non	oui	non	non	non	non	non	IV	non	non	oui	oui	non	non	non	non	non	COM	WT	COM	0	4
M	32	oui	WT	oui	oui	non	oui	non	non	non	non	IV	non	non	oui							WT	WT	WT	1	0
M	56	oui	WT	oui																		WT	WT	WT		0
M	72	non	WT	oui																		WT	WT	WT		0
M	47	oui	muté	non												oui	oui	oui	oui	oui	oui	COM	WT	COM		0
M	70	non	muté	non	non	non	oui	non	non	non	non	IV	non	non	oui							COM	WT	COM	0	3
M	83	non	WT	oui	non	non	non	non	non	non	oui	IV	non	non	oui							WT	WT	WT	0	8
M	65	non	WT	non	oui	non	non	non	non	non	oui	IV	non	non	oui							WT	WT	WT	0	2
F	54	oui	WT	non	non	non	oui	non	non	non	non	IV	non	non	oui							WT	WT	WT	1	1
M	68	non	WT	non												oui	oui	oui	oui	oui	oui	WT	WT	WT		0
M	62	non	WT	oui	oui	oui	oui	non	oui	non	oui	IV	non	non	oui							WT	WT	WT	0	1
M	62	non	WT	oui	oui	non	non	non	non	oui	non	IV	non	non	oui							WT	WT	WT	0	7
F	42	oui	WT	oui																		WT	WT	WT		0
M	58	oui	WT	non	non	oui	non	non	oui	non	non	IV	non	non	oui							WT	WT	WT	0	9
M	60	oui	muté	oui	oui	oui	non	non	oui	oui	oui	IV	non	non	oui	oui	non	non	non	non	non	COM	WT	COM	0	24
M	58	oui	WT	non	non	non	non	oui	non	non	non	IV	non	non	oui							WT	WT	WT	0	12
F	27	oui	muté	non	non	oui	non	non	non	non	non	IV	non	non	oui	non	oui	non	non	non	non	COM	WT	COM	0	18
F	59	oui	muté	non	non	oui	non	non	non	non	oui	IV	non	non	oui							COM	WT	COM	1	8
M	52	oui	WT	oui	non	oui	oui	non	non	non	oui	IV	non	non	oui							WT	WT	WT	0	8
M	36	oui	muté	non	non	non	non	non	oui	non	oui	IV	non	non	oui	non	non	non	non	non	non	COM	WT	COM	0	3
F	63	non	muté	non	oui	oui	non	non	non	non	oui	IV	non	non	oui							COM	WT	COM	1	1
M	61	non	WT	oui	non	non	non	oui	non	non	non	IV	non	non	oui							WT	WT	WT	0	4
M	51	oui	muté	oui	non	non	non	non	oui	non	non	IV	non	non	oui	oui	oui	non	oui	non	non	COM	WT	COM	0	1
M	61	non	WT	oui	oui	non	non	oui	non	non	non	IV	non	non	oui	non	non	non	non	non	non	WT	WT	WT	0	2
M	47	oui	WT	oui	non	non	oui	oui	oui	non	oui	IV	non	non	oui	non	non	oui	non	non	non	WT	WT	WT	0	13
M	69	non	muté	non	non	non	non	oui	non	non	oui	IV	non	non	oui							COM	WT	COM	0	4
M	58	oui	WT	oui	non	non	non	non	non	non	oui	IV	non	non	oui	oui	non	non	non	non	non	WT	WT	WT	0	13
F	68	non	muté	non	non	non	non	non	non	non	oui	IV	non	non	oui	oui	non	non	non	non	non	COM	WT	COM	0	1
M	58	oui	WT									IV	non	non	oui							WT	WT	WT		0
M	60	oui	WT	oui	non	non	non	oui	non	non	non	IV	non	non	oui							WT	WT	WT	0	13
M	63	non	WT	oui	non	non	non	oui	non	non	non	IV	non	non	oui							WT	WT	WT	1	1
M	65	non	WT	oui	non	oui	non	non	non	non	non	IV	non	non	oui	oui	non	non	non	non	non	WT	WT	WT	0	3
M	61	non	WT	non	non	oui	non	oui	non	non	non	IV	non	non	oui							WT	WT	WT	0	0
F	44	oui	WT	non			oui					IV	non	non	oui							WT	WT	WT	0	0
M	68	non	WT	oui	non	oui	non	non	oui	non	non	IV	non	non	oui							WT	WT	WT	0	3
M	54	oui	WT																			WT	WT	WT		0
M	64	non	muté	non	non	non	non	oui	non	non	oui	IV	non	non	oui							COM	WT	COM	0	11
M	63	non	WT																			WT	WT	WT		0
M	70	non	WT	oui	oui	non	non	oui	non	non	non	IV	non	non	oui	non	oui	non	non	non	non	WT	WT	WT	0	13
F	76	non	WT	non	non	non	non	oui	non	non	non	IV	non	non	oui	oui	oui	non	oui	non	non	WT	WT	WT	0	2
F	46	oui	WT	non	non	oui	non	non	non	non	non	IV	non	non	oui	non	oui	non	non	non	non	WT	WT	WT	0	3
M	65	non	WT	oui	non	non	non	oui	oui	non	oui	IV	non	non	oui							WT	WT	WT	0	14
M	68	non	WT	oui	non	non	non	non	non	oui	non	IV	non	non	oui	oui	non	non	non	non	non	WT	WT	WT	0	10
M	64	non	muté	oui	non	non	non	non	non	non	oui	IV	non	non	oui							WT	RAR	RAR	0	11
M	58	oui	WT																			WT	WT	WT		0
F	36	oui	WT	non	oui	non	oui	oui	non	oui	non	IV	non	non	oui							WT	WT	WT	0	5
F	54	oui	muté	non	non	oui	non	non	non	non	non	IV	non	non	oui							COM	WT	COM	0	1
M	58	oui	WT	oui	oui	non	non	non	oui	non	non	IV	non	non	oui							WT	WT	WT	0	10
M	55	oui	WT	non	non	non	oui	oui	oui	non	oui	IV	non	non	oui	non	non	non	non	non	non	WT	WT	WT	0	2
M	62	non	WT																			WT	WT	WT		0
F	62	non	WT	non	non	non	non	oui	non	non	non	IV	non	non	oui							WT	WT	WT	0	9
F	65	non	WT	non																		WT	WT	WT	0	0
M	68	non	WT	oui	oui	non	non	oui	non	oui	oui	IV	non	non	oui	non	non	oui	non	non	non	WT	WT	WT	0	1
F	65	non	WT	non	non	non	non	non	non	non	non				non							WT	WT	WT	0	8
F	64	non	WT	non	non	non	oui	non	non	non	non	IV	non	non	oui							WT	WT	WT	0	6
M	61	non	WT	oui	non	oui	non	oui	non	non	non	IV	non	non	oui	non	oui	non	non	non	non	WT	WT	WT	0	11
M	61	non	WT	oui	non	oui	non	oui	non	non	non	IV	non	non	oui							WT	WT	WT	0	7
F	59	oui	WT	non	oui	non	non	non	non	non	non	IV	non	non	oui							WT	WT	WT	0	8
M	53	oui	WT	oui	non	non	non	non	non	non	non				non							WT	WT	WT	0	3
M	57	oui	WT	oui	oui	non	oui	non	non	non	non	IV	non	non	oui							WT	WT	WT	0	13
M	61	non	WT	oui	non	non	non	oui	non	non	non	IV	non	non	oui							WT	WT	WT	0	3
M	69	non	WT	oui																		WT	WT	WT	0	0
M	62	non	muté	oui	non	oui	non	oui	non	oui	non	IV	non	non	oui	oui	non	oui	non	oui	non	WT	RAR	RAR	0	4
M	55	oui	WT	oui	oui	non	non	oui	non	non	non	IV	non	non	oui	non	non	oui	non	non	non	WT	WT	WT	0	6
M	64	non	muté	oui	non	non	non	oui	non	non	oui	IV	non	non	oui							WT	RAR	RAR	0	7
M	41	oui	WT																			WT	WT	WT		0
M	63	non	WT	oui	non	oui	non	non	non	non	non	IV	non	non	oui							WT	WT	WT	0	6
F	70	non	WT																			WT	WT	WT		0
M	54	oui	muté									IV	non	non	oui							COM	WT	COM	0	0
M	71	non	WT	oui	non	non	non	non	non	non	non	IIIa	non	oui	non	oui	non	non	non	non	non	WT	WT	WT	0	5
M	62	non	muté																			COM	WT	COM	0	0
M	68	non	WT	oui	non	non	non	oui	non	non	oui	IV	non	non	oui	oui	oui	non	oui	non	non	WT	WT	WT	0	14
M	44	oui	WT	non	non	non	non	non	non	non	non	IV	non	non	oui	non	non	non	non	non	non	WT	WT	WT	0	9
M	71	non	WT	oui	non	non	non	oui	non	oui	non	IV	non	non	oui							WT	WT	WT	0	2
M	54	oui	WT																			WT	WT	WT		0
M	65	non	WT													non	non	non	non	non	non	WT	WT	WT		0
M	72	non	muté	non	non	oui	non	non	non	non	non	IV	non	non	oui	non	non	oui	non	non	non	COM	WT	COM	0	2
M	66	non	WT	oui	non	non	non	oui	non	non	non	IV	non	non	oui							WT	WT	WT	0	5
F	52	oui	WT	non	non	non	oui	non	non	non	non	IV	non	non	oui							WT	WT	WT	0	3
F	62	non	muté	non	non	non	non	oui	non	non	non	IV	non	non	oui							COM	WT	COM	0	1
M	56	oui	muté																			COM	WT	COM	0	0
M	63	non	WT	oui	non	oui	non	oui	non	non	oui	IV	non	non	oui							WT	WT	WT	0	9
M	56	oui	WT																			WT	WT	WT		0
F	64	non	muté	non	oui	non	non	oui	non	non	non	IV	non	non	oui	oui	oui	non	oui	non	non	COM	WT	COM	0	8
M	58	oui	WT	oui	non	non	oui	non	non	non	non	IV	non	non	oui							WT	WT	WT	0	6
M	66	non	WT	oui	non	non	non	non	non	non	non				non	oui	non	oui	non	oui	non	WT	WT	WT	0	7
M	63	non	WT	non	oui	non	non	oui	non	non	oui	IV	non	non	oui							WT	WT	WT	0	7
M	63	non	WT		non	non	oui	oui	non	non	non	IV	non	non	oui	non	non	non	non	non	non	WT	WT	WT		0
M	64	non	WT	oui	non	non	non	oui	oui	oui	oui	IV	non	non	oui	non	oui	non	non	non	non	WT	WT	WT	0	7
M	67	non	WT	oui	oui	non	non	non	non	oui	non	IV	non	non	oui	non	non	oui	non	non	non	WT	WT	WT	0	3
M	57	oui	WT	oui	non	non	non	oui	oui	non	non	IV	non	non	oui							WT	WT	WT	0	5
M	31	oui	muté	non	oui	oui	non	oui	oui	non	oui	IV	non	non	oui	non	non	oui	non	non	non	COM	WT	COM	0	4
M	56	oui	WT		oui	oui	non	non	non	non	non	IV	non	non	oui							WT	WT	WT		0
M	64	non	WT	non	non	non	non	non	non	oui	oui	IV	non	non	oui	non	non	oui	non	non	non	WT	WT	WT	0	5
M	48	oui	WT																			WT	WT	WT		0
M	52	oui	WT																			WT	WT	WT		0
M	54	oui	WT	oui																		WT	WT	WT	0	5
M	60	non	WT																			WT	WT	WT		0
F	43	oui	muté																			WT	RAR	RAR	0	0
F	47	oui	WT																			WT	WT	WT		0
F	62	non	muté	non	non	non	non	non	non	non	oui	IV	non	non	oui							COM	WT	COM	0	3
M	65	non	WT	oui	oui	non	non	oui	non	non	non	IV	non	non	oui	non	non	oui	non	non	non	WT	WT	WT	0	5
M	64	oui	WT	oui	non	non	non	non	non	non	non				non	non	non	non	non	non	non	WT	WT	WT	0	9
M	80	non	WT	non	oui	non	non	oui	oui	non	oui	IV	non	non	oui							WT	WT	WT	0	2
F	53	oui	WT	non																		WT	WT	WT	0	2
M	67	non	WT																			WT	WT	WT		0
M	65	non	WT	oui	non	non	non	non	non	oui	non	IV	non	non	oui							WT	WT	WT	0	0
F	84	non	WT	non	non	non	non	oui	non	non	non	IV	non	non	oui	oui	non	non	non	non	non	WT	WT	WT	0	21
M	70	non	WT		non	non	oui	oui	non	non	non	IV	non	non	oui							WT	WT	WT
M	90	non	WT	oui	non	non	non	oui	non	non	non	IV	non	non	oui							WT	WT	WT	0	9
M	42	oui	muté	oui	non	oui	oui	non	non	non	non	IV	non	non	oui							WT	RAR	RAR	0	2
F	60	oui	WT	non	non	non	oui	non	non	oui	non	IV	non	non	oui							WT	WT	WT	0	8
M	56	oui	WT	oui	non	non	non	non	non	non	non					non	non	oui	non	non	non	WT	WT	WT	0	3
M	65	non	WT	oui	non	non	non	non	non	non	non					oui	non	non	non	non	non	WT	WT	WT	0	3
F	67	non	muté	non																		COM	WT	COM	0	2
F	62	non	muté	non	oui	non	non	non	non	non	non	IV	non	non	oui							COM	WT	COM	0	3
F	67	non	WT									IV	non	non	oui							WT	WT	WT		0
M	52	oui	WT	oui	non	non	non	oui	non	non	non	IV	non	non	oui							WT	WT	WT	0	2
M	72	non	WT	oui	oui	oui	non	oui	non	non	non	IV	non	non	oui	non	non	oui	non	non	non	WT	WT	WT	0	1
M	78	non	WT									IV	non	non	oui	non	non	oui	non	non	non	WT	WT	WT		0
M	50	oui	WT	oui	non	oui	non	oui	non	non	non											WT	WT	WT	0	24
M	57	oui	muté						oui	oui		IV	non	non	oui							WT	RAR	RAR	0
